# Supplementary material for: Computational Screening and Experimental Evaluation of Wheat Proteases for Use in the Enzymatic Therapy of Gluten-Related Disorders
Source: Pharmaceuticals (Basel). 2025 Apr 18;18(4):592. doi: 10.3390/ph18040592 (PMC12030614; doi:10.3390/ph18040592)
Supplement: Supplementary file 1 [file pharmaceuticals-18-00592-s001.zip]

Archive with 2 entries (2 files):
- Suppl. TableS1.pdf
- Suppl. TableS2.pdf
